# Supplementary material for: Study on Organo-Silica-Derived Membranes Using a Robeson-like Plot
Source: Membranes (Basel). 2025 Mar 5;15(3):83. doi: 10.3390/membranes15030083 (PMC11943757; doi:10.3390/membranes15030083)
Supplement: Supplementary file 1 [file membranes-15-00083-s001.zip]

Archive with 1 entries (1 files):
- membranes-3480868-supplementary.pdf
